# Supplementary material for: Multinomial Convolutions for Joint Modeling of Regulatory Motifs and Sequence Activity Readouts
Source: Genes (Basel). 2022 Sep 8;13(9):1614. doi: 10.3390/genes13091614 (PMC9498894; doi:10.3390/genes13091614)
Supplement: Supplementary file 1 [file genes-13-01614-s001.zip]

Archive with 1 entries (1 files):
- genes-1866857-supplementary.pdf
